# Supplementary material for: The Assembled and Annotated Genome of the Fairy-Ring Fungus Marasmius oreades
Source: Genome Biol Evol. 2021 May 29;13(7):evab126. doi: 10.1093/gbe/evab126 (PMC8290104; doi:10.1093/gbe/evab126)
Supplement: evab126_Supplementary_Data [file evab126_supplementary_data.zip]

Archive with 4 entries (4 files):
- Supplementary_figures.pdf
- Supplementary_Table_S1.xlsx
- Supplementary_Table_S2.xlsx
- Supplementary_Table_S3.xlsx
