# Supplementary material for: The Assembled and Annotated Genome of the Fairy-Ring Fungus Marasmius oreades
Source: Genome Biol Evol. 2021 May 29;13(7):evab126. doi: 10.1093/gbe/evab126 (PMC8290104; doi:10.1093/gbe/evab126)
Supplement: evab126_Supplementary_Data [file evab126_supplementary_data.zip › Supplementary_Table_S1.xlsx]

## Sheet: Blad1
Supplementary Table S1. Data used in this study. # Reads: counting both paired-end reads for Illumina, subreads for PacBio. HMW: High molecular weight.
Data source	Sequencing Platform	# Reads	Read length N50 (bp)	SRA Accession(s)	Reference
Genomic DNA of 95 single-spore isolates	Illumina HiSeq X	9,327,900[1]	152	SAMN17977051-SAMN17977145	This study
Genomic HMW DNA	Pacific Biosciences RSII	1,307,856	9.078	SRX5491711-SRX5491718	Hiltunen et al. (2019)
Genomic HMW DNA	Oxford Nanopore MinION	306.274	11.669	SRX5491719-SRX5491720	Hiltunen et al. (2019)
Genomic HMW DNA	10X Genomics Chromium	440,493,926	152	SRX5491707-SRX5491710	Hiltunen et al. (2019)
Transcriptomic RNA	Illumina HiSeq X	53,552,032	127	SRX5491706	Hiltunen et al. (2019)
[1] Average number of reads per single-spore sample
