# Supplementary material for: The Assembled and Annotated Genome of the Fairy-Ring Fungus Marasmius oreades
Source: Genome Biol Evol. 2021 May 29;13(7):evab126. doi: 10.1093/gbe/evab126 (PMC8290104; doi:10.1093/gbe/evab126)
Supplement: evab126_Supplementary_Data [file evab126_supplementary_data.zip › Supplementary_Table_S2.xlsx]

## Sheet: Blad1
Supplementary Table S2. Genome assembly, annotation and repeat statistics.
Genome assembly	Assembly size (bp)		44,372,355
	GC content		46.7%
	# Scaffolds		33
	# Linkage Groups		11
	# Unplaced Scaffolds		21
	Anchored Length to LGs (bp)		43,635,136
	Unanchored Length (bp)		737,219
	# Scaffold Gaps		22
	Mitochondrion size (bp)		66.224
	Mitochondrion GC content		24.4%
	BUSCO genome report (Basidiomycota_odb9)		C:96.1%[S:95.4%,D:0.7%],F:2.4%,M:1.5%,n:1335
Gene Annotation	# Genes		13891
	# mRNAs		15053
	Total Gene Length (bp)		24614704
	Avg. Gene Length (bp)		1772
	Avg. Exons/mRNA		6
	Avg. Exon Length (bp)		241
	# mRNAs with functional annotation		8599
	# mRNAs with PFAM domain		8222
	BUSCO protein report (Basidiomycota_odb9)		C:96.7%[S:95.5%,D:1.2%],F:1.8%,M:1.5%,n:1335
Repeat composition	Total Repeat Content		21.83%
	Retrotransposon Content		14.63%
	DNA Transposon Content		6.58%
	Non-transposon Repeat Content		0.40%
	LINE element occupied length (bp)	L1	86227
		RTE-X (Inkcap)	65897
		Tad1	91168
		Unclassified LINE	10302
		Total LINE	253594
	LTR element occupied length (bp)	Copia	620476
		DIRS	47304
		Gypsy	5281041
		Ngaro	103327
		solo LTR	115283
		Unclassified LTR	72131
		Total LTR	6239562
	DNA element occupied length (bp)	Helitron	162778
		Academ	45982
		CMC	204292
		Dileera	281073
		IS3EU	40190
		Kyakuja	411682
		MULE	65686
		Novosib	10197
		P	41032
		PIF-Harbinger	69618
		Plavaka	905369
		TcMar	284578
		hAT	225558
		Unclassified DNA	175813
		Total DNA	2923848
	Autonomous DNA elements occupied length (bp)		1689290
	Non-autonomous DNA elements occupied length (bp)		1071780
	Unclassified element occupied length (bp)		90809
	Low complexity region occupied length (bp)		25098
	Satellite occupied length (bp)		15840
	Simple repeat occupied length (bp)		136412
