# Supplementary material for: The Assembled and Annotated Genome of the Fairy-Ring Fungus Marasmius oreades
Source: Genome Biol Evol. 2021 May 29;13(7):evab126. doi: 10.1093/gbe/evab126 (PMC8290104; doi:10.1093/gbe/evab126)
Supplement: evab126_Supplementary_Data [file evab126_supplementary_data.zip › Supplementary_Table_S3.xlsx]

## Sheet: Blad1
Supplementary Table S3. Curated repeat families in the Marasmius oreades genome.
Family	Class	Superfamily	Size	TIR or LTR	TSD	Consensus start..end	Autonomy
MarorAcadem-1	DNA	Academ	6026	167	9 bp	TAGTCCTGTC	Autonomous.
MarorAcadem-2	DNA	Academ	459	160	9 bp	TAGTCT..	Non-autonomous
MarorAcadem-3	DNA	Academ	823	159	9 bp	TAGACCTGTA	Non-autonomous
MarorAcadem-4	DNA	Academ	673		9 bp	TAGTCTGGTAC..	Non-autonomous
MarorAcadem-5	DNA	Academ	380		9 bp	TAGCCT..	Non-autonomous
MarorAcadem-6	DNA	Academ	431	5	9 bp?	TAGTGTCCTCAG..	Non-autonomous
MarorCMC-1	DNA	CMC	1610	177	3 bp	CACTGGC	Non-autonomous
MarorCMC-10	DNA	CMC	21114	144	?	CCGTCTTCAT..
MarorCMC-2	DNA	CMC	1760	66	3 bp	CACTGG..	Non-autonomous
MarorCMC-3	DNA	CMC	1935	63	3 bp	CACTGG..	Non-autonomous
MarorCMC-4	DNA	CMC	128		3 bp	CACTGG..	Non-autonomous
MarorCMC-5	DNA	CMC	603	Almost all.	3 bp	CACACCAG..	Non-autonomous
MarorCMC-6	DNA	CMC	4252	ca 1240	3 bp	CACTGGG..	Non-autonomous
MarorCMC-8	DNA	CMC	433		3 bp	CACAGC..	Non-autonomous
MarorCMC-9	DNA	CMC	1310	40	3 bp	CACTATGA..	Non-autonomous
MarorCMC-7	DNA	CMC	506	Almost all.	3 bp	CACTGGAGG	Non-autonomous
MarorDileera-1	DNA	Dileera	2609	181	8 bp	CACCTTGGG	Prob non-autonomous
MarorDileera-2	DNA	Dileera	3022	161	8 bp	CACCTCAGGC	Non-autonomous
MarorDileera-3	DNA	Dileera	2271	98	8 bp	CACCTTAG..	Prob non-autonomous
MarorDileera-4	DNA	Dileera	10763	254	8 bp	CACCTGTTAATC	Autonomous.
MarorDileera-5	DNA	Dileera	8168			CACCTGTCAG	Autonomous.
MarorDileera-6	DNA	Dileera	10901	201	8 bp	CACCTGATAA	Autonomous.
MarorDileera-7	DNA	Dileera	7843			CACCTGATAC	Autonomous.
MarorDileera-8	DNA	Dileera	2681	122	8 bp	CACCTTAGGC..	Non-autonomous
MarorDileera-9	DNA	Dileera	11351	106	8 bp	CACCTCAGGC..
MarorhAT-1	DNA	hAT	12201	13	8 bp		Autonomous.
MarorhAT-2	DNA	hAT	422	8	8 bp	TAGTGTTA..	Non-autonomous
MarorhAT-3	DNA	hAT	605	13	8 bp	TAGTGTT..	Non-autonomous
MarorhAT-4	DNA	hAT	597	8	8 bp	CAGTGTTG..	Non-autonomous
MarorhAT-5	DNA	hAT	655	19	8 bp	CAGTGT..	Non-autonomous
MarorhAT-6	DNA	hAT	700	21	8 bp	TAGTGCAC..	Non-autonomous
MarorhAT-7	DNA	hAT	650	21	8 bp	TAGGGCTGCTC..	Non-autonomous
MarorhAT-8	DNA	hAT-Ac	622	25	8 bp	TAGTGATGT	Non-autonomous
MarorhAT-9	DNA	hAT-Ac	694	22	8 bp	TAGTGATGCC	Non-autonomous
MarorIS3EU-1	DNA	IS3EU	1722	118	6 bp	TATGGTA..	Prob non-autonomous
MarorIS3EU-3	DNA	IS3EU	608	23	6 bp	TAGTGCTCC..	Non-autonomous
MarorIS3EU-4	DNA	IS3EU	598	60	6 bp	TACCGTTGCC	Non-autonomous
MarorKyakuja-1	DNA	Kyakuja	1240	200	7 bp	CCCAATGAGG..	Non-autonomous
MarorKyakuja-2	DNA	Kyakuja	42080	80	7 bp	GAAAAGTAGG..
MarorKyakuja-3	DNA	Kyakuja	14818	400	7-8		Autonomous.
MarorKyakuja-4	DNA	Kyakuja	499	28	7 bp	CCCAGTGAAAA..	Non-autonomous
MarorKyakuja-5	DNA	Kyakuja	1154		7 bp	CCCAATGAGG..	Non-autonomous
MarorKyakuja-6	DNA	Kyakuja	1642	22	7 bp	CCCAGTGAAA..	Non-autonomous
MarorKyakuja-7	DNA	Kyakuja	1419		7 bp	CCCAATGAGG…	Non-autonomous
MarorMULE-1	DNA	MULE	4042	76	9 bp	ATGTTAGCCACTCGCACCCT
MarorMULE-2	DNA	MULE	3922	199		AGCTTGGTCACTCGCACCCC
MarorMULE-3	DNA	MULE	1553
MarorMULE-4	DNA	MULE	839	110	9 bp	ATTGTAGCC..	Non-autonomous
MarorMULE-5	DNA	MULE-MuDR	3588	26	9 bp	GGTGTTGA..	Autonomous.
MarorMULE-6	DNA	MULE-MuDR	951	41	9 bp	GAGGGTACA..	Non-autonomous
MarorMULE-7	DNA	MULE-NOF	380	30	9 bp	AGGTTTTGAC..	Non-autonomous
MarorDNAU-10	DNA	Novosib?	585	14	8 bp	CAAGGGGG..	Non-autonomous
MarorP-1	DNA	P	610	15	8 bp	AGGAGGGG..	Non-autonomous
MarorP-2	DNA	P	442	15	8 bp	AGGAGGGGGGC..	Non-autonomous
MarorP-3	DNA	P	932	11	8 bp	AGGACCCCTGT..	Non-autonomous
MarorP-4	DNA	P	569	11	8 bp	AGGACCC..	Non-autonomous
MarorP-5	DNA	P	653	35	8 bp	AGGACCCMGGAA..	Non-autonomous
MarorHarbinger-1	DNA	PIF-Harbinger	1180	58	3 bp (AAT, ATT, ATA)		Non-autonomous
MarorHarbinger-2	DNA	PIF-Harbinger	413	21	ANT	GGATGACT..	Non-autonomous
MarorHarbinger-3	DNA	PIF-Harbinger	404	102	3 bp	AGTCGC..	Non-autonomous
MarorHarbinger-4	DNA	PIF-Harbinger	659	37	3 bp	GGATGCCT..	Non-autonomous
MarorHarbinger-5	DNA	PIF-Harbinger	3165	55	3 bp (TAA, TTA)	GGC..GCC	Autonomous.
MarorPlavaka-1	DNA	Plavaka	1394	49	2 bp	CATCAGGAAA	Non-autonomous
MarorPlavaka-10	DNA	Plavaka	294	49	2 bp	CATCAGT..	Non-autonomous
MarorPlavaka-11	DNA	Plavaka	11001	33	2 bp	CATCAG..	Autonomous.
MarorPlavaka-12	DNA	Plavaka	1875	29	2 bp	CATCAG..	Prob non-autonomous
MarorPlavaka-13	DNA	Plavaka	1915	35	2 bp	CATCAG..	Non-autonomous
MarorPlavaka-14	DNA	Plavaka		15	2 bp	CACCACGAAAC	Non-autonomous
MarorPlavaka-15	DNA	Plavaka		10	2 bp	CACCACGAAAC	Non-autonomous
MarorPlavaka-16	DNA	Plavaka	1189	29	2 bp	CATCAG..	Non-autonomous
MarorPlavaka-17	DNA	Plavaka	1045	16	2 bp	CATCAG..	Non-autonomous
MarorPlavaka-18	DNA	Plavaka	1290	16	2 bp?	CATCAGGAAA..	Non-autonomous
MarorPlavaka-19	DNA	Plavaka	1179	31	2 bp	CATCAG..	Non-autonomous
MarorPlavaka-2	DNA	Plavaka	2279	63?	2 bp	CATCAG	Non-autonomous
MarorPlavaka-20	DNA	Plavaka	11261	26	2 bp	CACCAGCGAA..	Autonomous.
MarorPlavaka-21	DNA	Plavaka	1377	17		CATCAG
MarorPlavaka-22	DNA	Plavaka	968	17		CATCAG
MarorPlavaka-23	DNA	Plavaka	939	17	2 bp	CATCAG	Non-autonomous
MarorPlavaka-3	DNA	Plavaka	12982	57		CATCAGAA..	Autonomous.
MarorPlavaka-4	DNA	Plavaka	12913	66		CATCAGAA..	Autonomous.
MarorPlavaka-5	DNA	Plavaka	371	27	2 bp	CATCAG..	Non-autonomous
MarorPlavaka-6	DNA	Plavaka	1135	11	2 bp	CATCACAAA..	Non-autonomous
MarorPlavaka-7	DNA	Plavaka	2099	16	2 bp	CATCAC..
MarorPlavaka-8	DNA	Plavaka	983	10	2 bp	CATCAG..	Non-autonomous
MarorPlavaka-9	DNA	Plavaka	12832	24	2 bp, many TA	CATCAG..
MarorTcMar-1	DNA	TcMar	353	52	TA	CACCGCC..	Non-autonomous
MarorTcMar-10	DNA	TcMar	769	36	TA	AGGTAGAC	Non-autonomous
MarorTcMar-11	DNA	TcMar	667	24	TA	CTATCATTTG..	Non-autonomous
MarorTcMar-2	DNA	TcMar	630	11	TA	CTATTCTGTT..
MarorTcMar-20	DNA	TcMar	1692	22	TA	CACCACGGTTC	Non-autonomous
MarorTcMar-3	DNA	TcMar	447	30	TA	CAGGGATTTGATTAATTCC	Non-autonomous
MarorTcMar-4	DNA	TcMar	1404	70	TA		Non-autonomous
MarorTcMar-5	DNA	TcMar	711	24	TA	CTATCATT..	Non-autonomous
MarorTcMar-6	DNA	TcMar	536	24	TA	CAGATG..	Non-autonomous
MarorTcMar-7	DNA	TcMar	742	24	TA	CTATCAT..	Non-autonomous
MarorTcMar-8	DNA	TcMar	3832	78	TA		Autonomous.
MarorTcMar-9	DNA	TcMar	233	26	TA	CAGT..	Non-autonomous
MarorTcMar-12	DNA	TcMar-Ant1	399	72	TA	CAGCTGAATGCGAAATTGTA	Non-autonomous
MarorTcMar-13	DNA	TcMar-Ant1	292	89		CAGCGACATCCAAAATTGTA
MarorTcMar-14	DNA	TcMar-Ant1	229	64	TA	CAGCTGTTTCCATAATCGTA
MarorTcMar-15	DNA	TcMar-Ant1	446	30	TA	CTGCCCTTTGATTAATTCCG
MarorTcMar-16	DNA	TcMar-Ant1	294	55	TA	CAGCCATTTGCGTAAATAAT
MarorTcMar-17	DNA	TcMar-Ant1	530	84	TA	CAGCGCTTTGCGGAACGTAG
MarorTcMar-18	DNA	TcMar-Fot1	3972	22	TA	CTGTCATTGA	Autonomous.
MarorTcMar-19	DNA	TcMar-Tc1	1628	218	TA		Autonomous.
MarorDNAU-1	DNA		581	17	CANTG	GATGCCT..	Non-autonomous
MarorDNAU-11	DNA		1111		9 bp	GGGGCTCAAC..	Non-autonomous
MarorDNAU-12	DNA		708	59	9 bp	GGAYGGTAGG..	Non-autonomous
MarorDNAU-13	DNA		611	19	7 bp	TGGGAGTGGG..
MarorDNAU-14	DNA		636	13	8 bp	CAAGAGGTGT	Non-autonomous
MarorDNAU-15	DNA		1053		9 bp	GGGGCCCAACCACT..	Non-autonomous
MarorDNAU-16	DNA		1010		7 bp	CAGTAAATTC..	Non-autonomous
MarorDNAU-17	DNA		981		7 bp	CTGTMGTTT..	Non-autonomous
MarorDNAU-18	DNA		764		7 bp	CAGTAAA..	Non-autonomous
MarorDNAU-19	DNA		1101	37	9 bp	GGGCATATATA
MarorDNAU-2	DNA		1318	99	7 bp	CAACAATTG..
MarorDNAU-3	DNA		306	62	2 bp? Unclear	TGTCGG..	Non-autonomous
MarorDNAU-4	DNA		690		7 bp	CAGTAAATGC..	Non-autonomous
MarorDNAU-5	DNA		575	87	TA	GGGCTGCTCA
MarorDNAU-6	DNA		653	54	TA	GGGGAATTCA
MarorDNAU-7	DNA		705	27	7 bp	GAGDAGACCA..
MarorDNAU-8	DNA		1726	231	TA?
MarorDNAU-9	DNA		200ish		2 bp?	ACGCCG..	Non-autonomous
MarorIS3EU-2	DNA	IS3EU	1458	129	6 bp	TATGGTAC..
MarorLINE-1	LINE	L1	3971			(ATCT)n 3'
MarorLINE-2	LINE	L1	5245			polyA tail
MarorLINE-3	LINE	L1	6013		12ish
MarorLINE-4	LINE	L1	6106			polyA tail
MarorLINE-5	LINE	RTE-X-Inkcap	6892			(AAT)n 3'
MarorLINE-6	LINE	RTE-X-Inkcap	2583			(AAT)n 3'
MarorLINE-10	LINE	Tad1			10 bp	polyA tail
MarorLINE-7	LINE	Tad1	4465			polyA tail
MarorLINE-8	LINE	Tad1	6000			polyA tail
MarorLINE-9	LINE	Tad1	6161		12 bp	polyA tail
MarorLINE-11	LINE					ATCT(n)	Fragmented.
MarorCopia-1	LTR	Copia	5066	284	5 bp	TG..CA
MarorCopia-10	LTR	Copia	1722	198	5 bp	TG..CA
MarorCopia-11	LTR	Copia	2154
MarorCopia-12	LTR	Copia	1708	220	5 bp	TA..CA
MarorCopia-13	LTR	Copia	5149	278	5 bp	TG..CA
MarorCopia-14	LTR	Copia	4609
MarorCopia-16	LTR	Copia	4719	321	5 bp	TG..CA
MarorCopia-17	LTR	Copia	5440	319	5 bp
MarorCopia-18	LTR	Copia	5191	318
MarorCopia-19	LTR	Copia	5246	~300	5 bp	TG..CA
MarorCopia-2	LTR	Copia	9312	~500	5 bp	TG..CA
MarorCopia-20	LTR	Copia	5122	153
MarorCopia-15	LTR	Copia	5140	313	5 bp	TG..CA
MarorCopia-3	LTR	Copia	4801	165	5 bp	TG..CA
MarorCopia-4	LTR	Copia	4701	400	5 bp	TG..CA
MarorCopia-5	LTR	Copia	5094	319	5 bp	TG..CA
MarorCopia-6	LTR	Copia	5921
MarorCopia-7	LTR	Copia	6405	428	5 bp	TG..CA
MarorCopia-8	LTR	Copia	4155	325	5 bp	TG..CA
MarorCopia-9	LTR	Copia	6631	280	5 bp	TG..CA
MarorDIRS-1	LTR	DIRS	4837			TC..CA
MarorGypsy-1	LTR	Gypsy	9070	~800	4 bp	TG..CA
MarorGypsy-10	LTR	Gypsy	6796	284	5 bp	TG..CA
MarorGypsy-12	LTR	Gypsy	7413	158	4 bp	TG..CA
MarorGypsy-13	LTR	Gypsy	7404	531	5 bp	TG..CA
MarorGypsy-14	LTR	Gypsy	7918	501	5 bp	TG..CA
MarorGypsy-15	LTR	Gypsy	8722	638	4 bp	TG..CA
MarorGypsy-16	LTR	Gypsy	5981	344	5 bp	TG..CA
MarorGypsy-17	LTR	Gypsy	15622	1700
MarorGypsy-18	LTR	Gypsy	9820	208	5 bp	TG..CA
MarorGypsy-19	LTR	Gypsy	9191	841	4 bp	TG..CA
MarorGypsy-2	LTR	Gypsy	7540	~500	5 bp	TG..CA
MarorGypsy-20	LTR	Gypsy	15532	1369	4 bp	TAA..TTA
MarorGypsy-21	LTR	Gypsy	10040	180	5 bp	TG..CA
MarorGypsy-22	LTR	Gypsy	4389			TG..CA
MarorGypsy-23	LTR	Gypsy	16579	1539	4 bp	TAA..TTA
MarorGypsy-24	LTR	Gypsy	6754	296	5 bp	TG..CA
MarorGypsy-25	LTR	Gypsy	15624	1303		CGGTAT..TTA
MarorGypsy-28	LTR	Gypsy	7883	495	5 bp	TG..CA
MarorGypsy-29	LTR	Gypsy	2488
MarorGypsy-3	LTR	Gypsy		608	4 bp	TG..CA
MarorGypsy-30	LTR	Gypsy		177	5 bp	TG..CA
MarorGypsy-27	LTR	Gypsy				TG..CA
MarorGypsy-26	LTR	Gypsy	16348	1531	4 bp	TAA..TTA
MarorGypsy-11	LTR	Gypsy
MarorGypsy-4	LTR	Gypsy	6946	645	5 bp	TG..TA
MarorGypsy-5	LTR	Gypsy	5742	340	4 bp	TG..CA
MarorGypsy-6	LTR	Gypsy	11651	940	3 bp?	TG..CA
MarorGypsy-7	LTR	Gypsy	12281	930	5 bp	TG..CA
MarorGypsy-8	LTR	Gypsy	9910	837	4 bp	TG..CA
MarorGypsy-9	LTR	Gypsy
MarorNgaro-1	LTR	Ngaro	5655
MarorNgaro-2	LTR	Ngaro	4962
MarorNgaro-3	LTR	Ngaro	5759
MarorNgaro-4	LTR	Ngaro	5490			TCC..CAT
MarorLTRs-1	LTR	solo	320		5 bp	TG..CA
MarorLTRs-10	LTR	solo			5 bp	TG..CA
MarorLTRs-11	LTR	solo	855		5 bp	TG..CA
MarorLTRs-7	LTR	solo	146		4 bp	TG..CA
MarorLTRs-2	LTR	solo	298		5 bp	TG..CA
MarorLTRs-3	LTR	solo			5 bp	TG..CA
MarorLTRs-4	LTR	solo			5 bp	TG..CA
MarorLTRs-5	LTR	solo	753		5 bp	TG..CA
MarorLTRs-6	LTR	solo	623		5 bp	TG..CA
MarorLTRs-8	LTR	solo	692		5 bp	TG..CA
MarorLTRs-9	LTR	solo			5 bp	TG..CA
MarorLTRU-1	LTR		12096		5 bp	TG..CA
MarorLTRU-2	LTR
MarorHelitron-1	RC	Helitron	6616		Element inserts into AT.	TCCTATATAT..CTTG	Autonomous.
MarorHelitron-2	RC	Helitron	838		Element inserts into AT.	TCCTATATAT..CTTG	Non-autonomous
MarorHelitron-3	RC	Helitron	1374			TTG..CTAG	Non-autonomous
MarorHelitron-4	RC	Helitron	582			TTACGAACGGA	Non-autonomous
MarorHelitron-5	RC	Helitron	6396			TTGC..TACTAG
MarorSatellite-1	Satellite		150
MarorSatellite-2	Satellite		150
MarorSatellite-3	Satellite		150
MarorSatellite-4	Satellite		31
MarorU-1	Unknown		472	38	9 (4) bp	GT..TT
MarorU-2	Unknown		1248		7 bp	CAACAGACC..
MarorU-3	Unknown		1394		TA	ATG…CAT
MarorU-4	Unknown		1919		8 bp
MarorU-5	Unknown		753
